# Supplementary material for: Assessment of Blood Endothelial Cell Biomarkers in Women and Men with Abnormal Body Mass and Paroxysmal Atrial Fibrillation Based on CHA2DS2-VASC Score: A Retrospective Study
Source: Int J Mol Sci. 2025 Apr 11;26(8):3627. doi: 10.3390/ijms26083627 (PMC12027103; doi:10.3390/ijms26083627)
Supplement: Supplementary file 1 [file ijms-26-03627-s001.zip]

Archive with 1 entries (1 files):
- ijms-3528321-supplementary.pdf
